# Supplementary material for: Ultrastructure of Myzocytosis and Cyst Formation, and the Role of Actin in Tubular Tether Formation in Colpodella sp. (ATCC 50594)
Source: Pathogens. 2022 Apr 11;11(4):455. doi: 10.3390/pathogens11040455 (PMC9027189; doi:10.3390/pathogens11040455)
Supplement: Supplementary file 1 [file pathogens-11-00455-s001.zip]

Archive with 2 entries (2 files):
- Supplementary Figure S1.avi
- Supplementary Figure S2.avi
